# Supplementary material for: Rapid Pathway Evolution Facilitated by Horizontal Gene Transfers across Prokaryotic Lineages
Source: PLoS Genet. 2009 Mar 6;5(3):e1000402. doi: 10.1371/journal.pgen.1000402 (PMC2644373; doi:10.1371/journal.pgen.1000402)
Supplement: Table S1 — The 160 prokaryotic species analyzed in this study. (0.04 MB XLS) [file pgen.1000402.s001.xls]

## Sheet: st1
# Prokaryotes
## Bacteria
### Proteobacteria
#### Gamma/enterobacteria
eco	E.coli	Escherichia coli K-12 MG1655
ece	E.coli_O157	Escherichia coli O157 EDL933 (EHEC)
ecs	E.coli_O157J	Escherichia coli O157 Sakai (EHEC)
sty	S.typhi	Salmonella enterica subsp. enterica serovar Typhi CT18
stt	S.typhi_Ty2	Salmonella enterica subsp. enterica serovar Typhi Ty2
stm	S.typhimurium	Salmonella typhimurium LT2
ype	Y.pestis	Yersinia pestis CO92
ypk	Y.pestis_KIM	Yersinia pestis KIM
ypm	Y.pestis_Mediaevails	Yersinia pestis Mediaevails
sfl	S.flexneri	Shigella flexneri 301 (serotype 2a)
sfx	S.flexneri_2457T	Shigella flexneri 2457T (serotype 2a)
plu	P.luminescens	Photorhabdus luminescens
buc	Buchnera	Buchnera aphidicola APS
bas	B.aphidicola_Sg	Buchnera aphidicola Sg
bab	B.aphidicola_Bp	Buchnera aphidicola Bp
wbr	W.brevipalpis	Wigglesworthia glossinidia
bfl	B.floridanus	Candidatus Blochmannia floridanus
#### Gamma/others
hin	H.influenzae	Haemophilus influenzae Rd KW20 (serotype d)
hdu	H.ducreyi	Haemophilus ducreyi
pmu	P.multocida	Pasteurella multocida
xfa	X.fastidiosa	Xylella fastidiosa 9a5c
xft	X.fastidiosa_T	Xylella fastidiosa Temecula1
xcc	X.campestris	Xanthomonas campestris pv. campestris ATCC 33913
xac	X.axonopodis	Xanthomonas axonopodis
vch	V.cholerae	Vibrio cholerae O1
vvu	V.vulnificus	Vibrio vulnificus CMCP6
vvy	V.vulnificus_YJ016	Vibrio vulnificus YJ016
vpa	V.parahaemolyticus	Vibrio parahaemolyticus
ppr	P.profundum	Photobacterium profundum
pae	P.aeruginosa	Pseudomonas aeruginosa PAO1
ppu	P.putida	Pseudomonas putida KT2440
pst	P.syringae	Pseudomonas syringae pv. tomato DC3000
son	S.oneidensis	Shewanella oneidensis
cbu	C.burnetii	Coxiella burnetii RSA 493
#### Beta
nme	N.meningitidis	Neisseria meningitidis MC58 (serogroup B)
nma	N.meningitidis_A	Neisseria meningitidis Z2491 (serogroup A)
cvi	C.violaceum	Chromobacterium violaceum
rso	R.solanacearum	Ralstonia solanacearum
bpe	B.pertussis	Bordetella pertussis
bpa	B.parapertussis	Bordetella parapertussis
bbr	B.bronchiseptica	Bordetella bronchiseptica
neu	N.europaea	Nitrosomonas europaea
#### Epsilon
hpy	H.pylori	Helicobacter pylori 26695
hpj	H.pylori_J99	Helicobacter pylori J99
hhe	H.hepaticus	Helicobacter hepaticus
wsu	W.succinogenes	Wolinella succinogenes
cjr	C.jejuni_RM1221	Campylobacter jejuni RM1221
#### Delta
gsu	G.sulfurreducens	Geobacter sulfurreducens
dvu	D.vulgaris	Desulfovibrio vulgaris Hildenborough
bba	B.bacteriovorus	Bdellovibrio bacteriovorus
#### Alpha/rickettsias
rpr	R.prowazekii	Rickettsia prowazekii
rco	R.conorii	Rickettsia conorii
wol	Wolbachia_Mel	Wolbachia wMel
#### Alpha/rhizobacteria
mlo	M.loti	Mesorhizobium loti
sme	S.meliloti	Sinorhizobium meliloti
atu	A.tumefaciens	Agrobacterium tumefaciens C58 (UWash/Dupont)
bme	B.melitensis	Brucella melitensis 16M
bms	B.suis	Brucella suis 1330
bja	B.japonicum	Bradyrhizobium japonicum
rpa	R.palustris	Rhodopseudomonas palustris CGA009
#### Alpha/others
ccr	C.crescentus	Caulobacter crescentus
### Firmicutes
#### Bacillales
bsu	B.subtilis	Bacillus subtilis
bha	B.halodurans	Bacillus halodurans
ban	B.anthracis	Bacillus anthracis Ames
bce	B.cereus	Bacillus cereus ATCC 14579
bca	B.cereus_ATCC10987	Bacillus cereus ATCC 10987
oih	O.iheyensis	Oceanobacillus iheyensis
sau	S.aureus_N315	Staphylococcus aureus N315
sav	S.aureus_Mu50	Staphylococcus aureus Mu50
sam	S.aureus_MW2	Staphylococcus aureus MW2
ser	S.epidermidis_RP62A	Staphylococcus epidermidis RP62A
lmo	L.monocytogenes	Listeria monocytogenes EGD-e
lmf	L.monocytogenes_F2365	Listeria monocytogenes F2365
lin	L.innocua	Listeria innocua
#### Lactobacillales
lla	L.lactis	Lactococcus lactis subsp. lactis IL1403
spy	S.pyogenes	Streptococcus pyogenes SF370 (serotype M1)
spm	S.pyogenes_M18	Streptococcus pyogenes MGAS8232 (serotype M18)
spg	S.pyogenes_M3	Streptococcus pyogenes MGAS315 (serotype M3)
sps	S.pyogenes_SSI1	Streptococcus pyogenes SSI-1 (serotype M3)
spn	S.pneumoniae	Streptococcus pneumoniae TIGR4
spr	S.pneumoniae_R6	Streptococcus pneumoniae R6
sag	S.agalactiae	Streptococcus agalactiae 2603 (serotype V)
san	S.agalactiae_NEM316	Streptococcus agalactiae NEM316 (serotype III)
smu	S.mutans	Streptococcus mutans
lpl	L.plantarum	Lactobacillus plantarum
ljo	L.johnsonii	Lactobacillus johnsonii
efa	E.faecalis	Enterococcus faecalis
#### Clostridia
cac	C.acetobutylicum	Clostridium acetobutylicum
cpe	C.perfringens	Clostridium perfringens 13
ctc	C.tetani	Clostridium tetani E88
tte	T.tengcongensis	Thermoanaerobacter tengcongensis
### Tenericutes
#### Mollicutes
mge	M.genitalium	Mycoplasma genitalium
mpn	M.pneumoniae	Mycoplasma pneumoniae
mpu	M.pulmonis	Mycoplasma pulmonis
mpe	M.penetrans	Mycoplasma penetrans
mga	M.gallisepticum	Mycoplasma gallisepticum
mmy	M.mycoides	Mycoplasma mycoides
mmo	M.mobile	Mycoplasma mobile
poy	Phytoplasma_OY	Phytoplasma OY
### Actinobacteria
mtu	M.tuberculosis	Mycobacterium tuberculosis H37Rv
mtc	M.tuberculosis_CDC1551	Mycobacterium tuberculosis CDC1551
mbo	M.bovis	Mycobacterium bovis AF2122/97
mle	M.leprae	Mycobacterium leprae
mpa	M.avium_paratuberculosis	Mycobacterium avium paratuberculosis
cgl	C.glutamicum	Corynebacterium glutamicum ATCC 13032 (Kyowa Hakko)
cef	C.efficiens	Corynebacterium efficiens
cdi	C.diphtheriae	Corynebacterium diphtheriae
sco	S.coelicolor	Streptomyces coelicolor
sma	S.avermitilis	Streptomyces avermitilis
twh	T.whipplei	Tropheryma whipplei Twist
tws	T.whipplei_S	Tropheryma whipplei TW08/27
blo	B.longum	Bifidobacterium longum NCC2705
### Fusobacteria
fnu	F.nucleatum	Fusobacterium nucleatum
### Planctomyces
rba	R.baltica	Rhodopirellula baltica
### Chlamydia
ctr	C.trachomatis	Chlamydia trachomatis D/UW-3/CX (serovar D)
cmu	C.muridarum	Chlamydia muridarum
cpn	C.pneumoniae	Chlamydophila pneumoniae CWL029
cpa	C.pneumoniae_AR39	Chlamydophila pneumoniae AR39
cpj	C.pneumoniae_J138	Chlamydophila pneumoniae J138
cpt	C.pneumoniae_TW183	Chlamydophila pneumoniae TW183
cca	C.caviae	Chlamydophila caviae
### Spirochete
bbu	B.burgdorferi	Borrelia burgdorferi
tpa	T.pallidum	Treponema pallidum subsp. pallidum Nichols
tde	T.denticola	Treponema denticola
lil	L.interrogans	Leptospira interrogans serovar lai
lic	L.interrogans_Copenhageni	Leptospira interrogans serovar Copenhageni
### Cyanobacteria
syn	Synechocystis	Synechocystis sp. PCC6803
syw	Synechococcus_WH8102	Synechococcus sp. WH8102
syf	Synechococcus_PCC7942	Synechococcus elongatus PCC7942
gvi	G.violaceus	Gloeobacter violaceus
ana	Anabaena	Anabaena sp. PCC7120
pmm	P.marinus_MED4	Prochlorococcus marinus MED4
pmt	P.marinus_MIT9313	Prochlorococcus marinus MIT9313
pmn	P.marinus_NATL2A	Prochlorococcus marinus NATL2A
### Bacteroides
bth	B.thetaiotaomicron	Bacteroides thetaiotaomicron
pgi	P.gingivalis	Porphyromonas gingivalis W83
### Green sulfur bacteria
cte	C.tepidum	Chlorobaculum tepidum
### Green nonsulfur bacteria
det	D.ethenogenes	Dehalococcoides ethenogenes
### Deinococcus-Thermus
dra	D.radiodurans	Deinococcus radiodurans
tth	T.thermophilus	Thermus thermophilus HB27
### Hyperthermophilic bacteria
aae	A.aeolicus	Aquifex aeolicus
tma	T.maritima	Thermotoga maritima
## Archaea
### Euryarchaeota
mja	M.jannaschii	Methanococcus jannaschii
mmp	M.maripaludis	Methanococcus maripaludis S2
mac	M.acetivorans	Methanosarcina acetivorans
mma	M.mazei	Methanosarcina mazei
mth	M.thermoautotrophicum	Methanobacterium thermoautotrophicum
mka	M.kandleri	Methanopyrus kandleri
afu	A.fulgidus	Archaeoglobus fulgidus
hal	Halobacterium	Halobacterium sp. NRC-1
tac	T.acidophilum	Thermoplasma acidophilum
tvo	T.volcanium	Thermoplasma volcanium
pho	P.horikoshii	Pyrococcus horikoshii
pab	P.abyssi	Pyrococcus abyssi
pfu	P.furiosus	Pyrococcus furiosus
### Crenarchaeota
ape	A.pernix	Aeropyrum pernix
sso	S.solfataricus	Sulfolobus solfataricus
sto	S.tokodaii	Sulfolobus tokodaii
pai	P.aerophilum	Pyrobaculum aerophilum
### Nanoarchaeota
neq	N.equitans	Nanoarchaeum equitans
